# Supplementary material for: Bioinformatics-based study reveals that AP2M1 is regulated by the circRNA-miRNA-mRNA interaction network and affects Alzheimer’s disease
Source: Front Genet. 2022 Nov 18;13:1049786. doi: 10.3389/fgene.2022.1049786 (PMC9716081; doi:10.3389/fgene.2022.1049786)
Supplement: Supplementary file 1 [file Table1.XLSX]

## Sheet: Cellular Component (Gene Ontolo
#term ID	term description	observed gene count	background gene count	strength	false discovery rate	matching proteins in your network (IDs)	matching proteins in your network (labels)
GO:0030122	AP-2 adaptor complex	5	8	3.24	1.92e-12	9606.ENSP00000263270,9606.ENSP00000292807,9606.ENSP00000327694,9606.ENSP00000351926,9606.ENSP00000482835	AP2S1,AP2M1,AP2A2,AP2A1,AP2B1
GO:0036020	Endolysosome membrane	5	15	2.97	7.7e-12	9606.ENSP00000263270,9606.ENSP00000292807,9606.ENSP00000327694,9606.ENSP00000351926,9606.ENSP00000482835	AP2S1,AP2M1,AP2A2,AP2A1,AP2B1
GO:0098590	Plasma membrane region	6	1219	1.14	2.48e-05	9606.ENSP00000263270,9606.ENSP00000292807,9606.ENSP00000327694,9606.ENSP00000340820,9606.ENSP00000351926,9606.ENSP00000482835	AP2S1,AP2M1,AP2A2,MAPT,AP2A1,AP2B1
GO:0098805	Whole membrane	6	1715	0.99	0.00015	9606.ENSP00000263270,9606.ENSP00000292807,9606.ENSP00000327694,9606.ENSP00000340820,9606.ENSP00000351926,9606.ENSP00000482835	AP2S1,AP2M1,AP2A2,MAPT,AP2A1,AP2B1
GO:0032991	Protein-containing complex	7	5073	0.59	0.0037	9606.ENSP00000263270,9606.ENSP00000292807,9606.ENSP00000324806,9606.ENSP00000327694,9606.ENSP00000340820,9606.ENSP00000351926,9606.ENSP00000482835	AP2S1,AP2M1,GSK3B,AP2A2,MAPT,AP2A1,AP2B1
GO:0005829	Cytosol	7	5193	0.58	0.0043	9606.ENSP00000263270,9606.ENSP00000292807,9606.ENSP00000324806,9606.ENSP00000327694,9606.ENSP00000340820,9606.ENSP00000351926,9606.ENSP00000482835	AP2S1,AP2M1,GSK3B,AP2A2,MAPT,AP2A1,AP2B1
GO:0005886	Plasma membrane	7	5314	0.57	0.0049	9606.ENSP00000263270,9606.ENSP00000292807,9606.ENSP00000324806,9606.ENSP00000327694,9606.ENSP00000340820,9606.ENSP00000351926,9606.ENSP00000482835	AP2S1,AP2M1,GSK3B,AP2A2,MAPT,AP2A1,AP2B1
GO:0098794	Postsynapse	3	643	1.12	0.0448	9606.ENSP00000324806,9606.ENSP00000340820,9606.ENSP00000482835	GSK3B,MAPT,AP2B1

## Sheet: Biological Process (Gene Ontolo
#term ID	term description	observed gene count	background gene count	strength	false discovery rate	matching proteins in your network (IDs)	matching proteins in your network (labels)
GO:0032802	Low-density lipoprotein particle receptor catabolic process	5	10	3.15	3.38e-11	9606.ENSP00000263270,9606.ENSP00000292807,9606.ENSP00000327694,9606.ENSP00000351926,9606.ENSP00000482835	AP2S1,AP2M1,AP2A2,AP2A1,AP2B1
GO:0034383	Low-density lipoprotein particle clearance	5	24	2.77	4.45e-10	9606.ENSP00000263270,9606.ENSP00000292807,9606.ENSP00000327694,9606.ENSP00000351926,9606.ENSP00000482835	AP2S1,AP2M1,AP2A2,AP2A1,AP2B1
GO:0050690	Regulation of defense response to virus by virus	5	29	2.68	6.26e-10	9606.ENSP00000263270,9606.ENSP00000292807,9606.ENSP00000327694,9606.ENSP00000351926,9606.ENSP00000482835	AP2S1,AP2M1,AP2A2,AP2A1,AP2B1
GO:0072583	Clathrin-dependent endocytosis	5	29	2.68	6.26e-10	9606.ENSP00000263270,9606.ENSP00000292807,9606.ENSP00000327694,9606.ENSP00000351926,9606.ENSP00000482835	AP2S1,AP2M1,AP2A2,AP2A1,AP2B1
GO:0048013	Ephrin receptor signaling pathway	5	86	2.21	5.78e-08	9606.ENSP00000263270,9606.ENSP00000292807,9606.ENSP00000327694,9606.ENSP00000351926,9606.ENSP00000482835	AP2S1,AP2M1,AP2A2,AP2A1,AP2B1
GO:0019886	Antigen processing and presentation of exogenous peptide antigen via mhc class ii	5	96	2.16	8.86e-08	9606.ENSP00000263270,9606.ENSP00000292807,9606.ENSP00000327694,9606.ENSP00000351926,9606.ENSP00000482835	AP2S1,AP2M1,AP2A2,AP2A1,AP2B1
GO:0060071	Wnt signaling pathway, planar cell polarity pathway	5	96	2.16	8.86e-08	9606.ENSP00000263270,9606.ENSP00000292807,9606.ENSP00000327694,9606.ENSP00000351926,9606.ENSP00000482835	AP2S1,AP2M1,AP2A2,AP2A1,AP2B1
GO:0016055	Wnt signaling pathway	6	351	1.68	1.96e-07	9606.ENSP00000263270,9606.ENSP00000292807,9606.ENSP00000324806,9606.ENSP00000327694,9606.ENSP00000351926,9606.ENSP00000482835	AP2S1,AP2M1,GSK3B,AP2A2,AP2A1,AP2B1
GO:0022603	Regulation of anatomical structure morphogenesis	7	1095	1.25	9.43e-07	9606.ENSP00000263270,9606.ENSP00000292807,9606.ENSP00000324806,9606.ENSP00000327694,9606.ENSP00000340820,9606.ENSP00000351926,9606.ENSP00000482835	AP2S1,AP2M1,GSK3B,AP2A2,MAPT,AP2A1,AP2B1
GO:0007169	Transmembrane receptor protein tyrosine kinase signaling pathway	6	518	1.51	1.19e-06	9606.ENSP00000263270,9606.ENSP00000292807,9606.ENSP00000324806,9606.ENSP00000327694,9606.ENSP00000351926,9606.ENSP00000482835	AP2S1,AP2M1,GSK3B,AP2A2,AP2A1,AP2B1
GO:0007267	Cell-cell signaling	7	1145	1.23	1.19e-06	9606.ENSP00000263270,9606.ENSP00000292807,9606.ENSP00000324806,9606.ENSP00000327694,9606.ENSP00000340820,9606.ENSP00000351926,9606.ENSP00000482835	AP2S1,AP2M1,GSK3B,AP2A2,MAPT,AP2A1,AP2B1
GO:0061024	Membrane organization	6	796	1.32	1.3e-05	9606.ENSP00000263270,9606.ENSP00000292807,9606.ENSP00000324806,9606.ENSP00000327694,9606.ENSP00000351926,9606.ENSP00000482835	AP2S1,AP2M1,GSK3B,AP2A2,AP2A1,AP2B1
GO:2000026	Regulation of multicellular organismal development	7	2096	0.97	6.38e-05	9606.ENSP00000263270,9606.ENSP00000292807,9606.ENSP00000324806,9606.ENSP00000327694,9606.ENSP00000340820,9606.ENSP00000351926,9606.ENSP00000482835	AP2S1,AP2M1,GSK3B,AP2A2,MAPT,AP2A1,AP2B1
GO:0046907	Intracellular transport	6	1520	1.04	0.0005	9606.ENSP00000263270,9606.ENSP00000292807,9606.ENSP00000327694,9606.ENSP00000340820,9606.ENSP00000351926,9606.ENSP00000482835	AP2S1,AP2M1,AP2A2,MAPT,AP2A1,AP2B1
GO:0006886	Intracellular protein transport	5	999	1.15	0.0021	9606.ENSP00000263270,9606.ENSP00000292807,9606.ENSP00000327694,9606.ENSP00000351926,9606.ENSP00000482835	AP2S1,AP2M1,AP2A2,AP2A1,AP2B1
GO:1903828	Negative regulation of cellular protein localization	3	118	1.85	0.0024	9606.ENSP00000292807,9606.ENSP00000324806,9606.ENSP00000340820	AP2M1,GSK3B,MAPT
GO:0044267	Cellular protein metabolic process	7	3696	0.72	0.0025	9606.ENSP00000263270,9606.ENSP00000292807,9606.ENSP00000324806,9606.ENSP00000327694,9606.ENSP00000340820,9606.ENSP00000351926,9606.ENSP00000482835	AP2S1,AP2M1,GSK3B,AP2A2,MAPT,AP2A1,AP2B1
GO:0048268	Clathrin coat assembly	2	18	2.49	0.0054	9606.ENSP00000263270,9606.ENSP00000482835	AP2S1,AP2B1
GO:0060627	Regulation of vesicle-mediated transport	4	550	1.31	0.0054	9606.ENSP00000263270,9606.ENSP00000324806,9606.ENSP00000351926,9606.ENSP00000482835	AP2S1,GSK3B,AP2A1,AP2B1
GO:0065003	Protein-containing complex assembly	5	1293	1.03	0.0058	9606.ENSP00000263270,9606.ENSP00000292807,9606.ENSP00000324806,9606.ENSP00000340820,9606.ENSP00000482835	AP2S1,AP2M1,GSK3B,MAPT,AP2B1
GO:1903827	Regulation of cellular protein localization	4	568	1.29	0.0058	9606.ENSP00000292807,9606.ENSP00000324806,9606.ENSP00000340820,9606.ENSP00000482835	AP2M1,GSK3B,MAPT,AP2B1
GO:0002376	Immune system process	6	2481	0.83	0.0062	9606.ENSP00000263270,9606.ENSP00000292807,9606.ENSP00000327694,9606.ENSP00000340820,9606.ENSP00000351926,9606.ENSP00000482835	AP2S1,AP2M1,AP2A2,MAPT,AP2A1,AP2B1
GO:0006810	Transport	7	4353	0.65	0.0063	9606.ENSP00000263270,9606.ENSP00000292807,9606.ENSP00000324806,9606.ENSP00000327694,9606.ENSP00000340820,9606.ENSP00000351926,9606.ENSP00000482835	AP2S1,AP2M1,GSK3B,AP2A2,MAPT,AP2A1,AP2B1
GO:0030100	Regulation of endocytosis	3	205	1.61	0.009	9606.ENSP00000263270,9606.ENSP00000351926,9606.ENSP00000482835	AP2S1,AP2A1,AP2B1
GO:0032879	Regulation of localization	6	2740	0.79	0.0104	9606.ENSP00000263270,9606.ENSP00000292807,9606.ENSP00000324806,9606.ENSP00000340820,9606.ENSP00000351926,9606.ENSP00000482835	AP2S1,AP2M1,GSK3B,MAPT,AP2A1,AP2B1
GO:0032885	Regulation of polysaccharide biosynthetic process	2	39	2.16	0.0169	9606.ENSP00000324806,9606.ENSP00000351926	GSK3B,AP2A1
GO:0034622	Cellular protein-containing complex assembly	4	816	1.14	0.018	9606.ENSP00000263270,9606.ENSP00000292807,9606.ENSP00000340820,9606.ENSP00000482835	AP2S1,AP2M1,MAPT,AP2B1
GO:0016043	Cellular component organization	7	5447	0.56	0.0214	9606.ENSP00000263270,9606.ENSP00000292807,9606.ENSP00000324806,9606.ENSP00000327694,9606.ENSP00000340820,9606.ENSP00000351926,9606.ENSP00000482835	AP2S1,AP2M1,GSK3B,AP2A2,MAPT,AP2A1,AP2B1
GO:1901214	Regulation of neuron death	3	317	1.42	0.0235	9606.ENSP00000324806,9606.ENSP00000340820,9606.ENSP00000482835	GSK3B,MAPT,AP2B1
GO:1903829	Positive regulation of cellular protein localization	3	342	1.39	0.0276	9606.ENSP00000324806,9606.ENSP00000340820,9606.ENSP00000482835	GSK3B,MAPT,AP2B1
GO:0045912	Negative regulation of carbohydrate metabolic process	2	60	1.97	0.031	9606.ENSP00000324806,9606.ENSP00000351926	GSK3B,AP2A1
GO:0031623	Receptor internalization	2	64	1.94	0.0344	9606.ENSP00000292807,9606.ENSP00000482835	AP2M1,AP2B1
GO:0032535	Regulation of cellular component size	3	383	1.34	0.0363	9606.ENSP00000292807,9606.ENSP00000324806,9606.ENSP00000340820	AP2M1,GSK3B,MAPT
GO:1900034	Regulation of cellular response to heat	2	79	1.85	0.0484	9606.ENSP00000324806,9606.ENSP00000340820	GSK3B,MAPT
